# Supplementary material for: Iron Status and NAFLD among European Populations: A Bidirectional Two-Sample Mendelian Randomization Study
Source: Nutrients. 2022 Dec 8;14(24):5237. doi: 10.3390/nu14245237 (PMC9788387; doi:10.3390/nu14245237)
Supplement: Supplementary file 1 [file nutrients-14-05237-s001.zip]

Archive with 1 entries (1 files):
- nutrients-2019229-supplementary.pdf
